# Supplementary material for: Combined effect of thyme and clove phenolic compounds on Xanthomonas campestris pv. campestris and biocontrol of black rot disease on cabbage seeds
Source: Front Microbiol. 2022 Oct 28;13:1007988. doi: 10.3389/fmicb.2022.1007988 (PMC9650141; doi:10.3389/fmicb.2022.1007988)
Supplement: Supplementary file 1 [file Data_Sheet_1.xls]

## Sheet: Supplementary Table 1
Supplementary Table 1. OD600 values for 12 Xanthomonas campestris pv. campestris strains measured for carvacrol, eugenol and thymol solutions in 4 minimum inhibitory concentration (MIC), 2 MIC, MIC and 1/2 MIC gained for the strain HRIW 3811.
Strain	Replicate	OD600 values Blank corrected based on Raw Data
		Carvacrol (0.078%)	Carvacrol (0.039%)	Carvacrol (0.0195%)a	Carvacrol (0.0098%)	Eugenol (0.3125%)	Eugenol (0.156%)	Eugenol (0.078%)a	Eugenol (0.039%)	Thymol (0.156%)	Thymol (0.078%)	Thymol (0.039%)a	Thymol (0.0195%)	Positive control
NCPPB 240	1	0.1	-0.086	-0.006	0.037	-0.359	0.078	0.012	-0.096	0.084	-0.023	-0.001	0.131	0.501
NCPPB 240	2	0.202	0.099	0.214	0.031	-0.263	0.219	0.083	-0.013	-0.035	0.085	0.007	0.102	0.444
NCPPB 240	3	0.074	-0.058	0.062	0.021	-0.189	0.062	0.351	-0.041	0.124	0.067	0.026	0.097	0.575
NCPPB 240	4	0.182	0.004	0.074	0.109	-0.327	0.376	0.348	0.095	-0.051	0.027	0.13	0.075	0.561
NCPPB 240	5	0.034	-0.039	-0.02	0.048	-0.213	0.00065	0.12	0.08	-0.012	0.021	0.111	-0.03	0.445
NCPPB 240	6	0.049	-0.015	0.039	0.053	0.04	0.056	0.048	0.127	1.128	0.046	0.063	-0.022	0.491
NCPPB 240	7	0.008	-0.02	0.009	0.071	0.113	0.021	-0.168	-0.055	0.085	0.043	-0.022	-0.067	0.456
NCPPB 240	8	-0.056	-0.051	0.013	0.009	0.11	0.098	-0.04	-0.026	-0.035	0.047	-0.031	0.118	0.469
NCPPB 240	9	-0.016	0.011	-0.025	-0.0002	0.077	0.027	-0.03	0.088	0.089	0.055	0.102	0.118	0.602
NCPPB 404	1	-0.079	0.07	-0.111	-0.079	-0.149	0.01	0.034	-0.168	0.046	-0.009	-0.072	-0.06	0.456
NCPPB 404	2	0.149	0.099	0.032	-0.171	0.062	0.119	0.04	-0.093	0.032	0.169	-0.069	0.036	0.396
NCPPB 404	3	0.126	0.104	-0.013	-0.092	-0.024	0.181	0.154	0.02	0.072	0.054	-0.13	0.014	0.464
NCPPB 404	4	-0.004	-0.038	-0.024	0.126	-0.145	0.079	0.033	0.144	0.033	-0.025	0.197	0.069	0.43
NCPPB 404	5	0.065	-0.05	0.047	0.112	0.003	0.052	0.18	0.117	0.11	-0.042	0.071	0.041	0.431
NCPPB 404	6	-0.089	-0.068	0.004	0.262	0.033	0.118	0.013	0.058	0.007	0.085	0.076	0.059	0.376
NCPPB 404	7	-0.072	-0.131	-0.02	0.064	0.169	-0.061	-0.083	-0.176	0.024	-0.099	-0.074	-0.003	0.426
NCPPB 404	8	-0.063	-0.078	-0.004	0.039	0.174	-0.033	-0.078	-0.112	0.043	0.04	-0.1	0.026	0.375
NCPPB 404	9	-0.066	0.007	-0.021	0.209	0.179	-0.032	0.021	-0.012	0.135	0.119	-0.003	-0.0005	0.406
NCPPB 528T	1	0.062	-0.065	-0.105	-0.177	-0.203	-0.223	-0.035	-0.007	0.05	-0.052	-0.003	0.031	0.596
NCPPB 528T	2	0.061	0.017	-0.051	-0.13	-0.099	-0.095	0.064	-0.059	0.155	0.122	0.019	0.083	0.644
NCPPB 528T	3	0.225	0.046	-0.012	-0.122	-0.101	-0.19	0.061	-0.024	0.113	-0.007	0.02	0.063	0.653
NCPPB 528T	4	0.166	0.097	0.116	0.207	0.052	0.144	0.222	0.081	-0.02	-0.02	0.026	0.117	0.599
NCPPB 528T	5	0.045	0.022	0.08	0.181	0.047	-0.037	0.178	0.08	0.036	-0.031	0.059	0.148	0.588
NCPPB 528T	6	0.039	-0.026	-0.007	0.07	0.056	-0.175	0.043	0.16	-0.005	0.069	-0.01	0.079	0.652
NCPPB 528T	7	-0.032	0.125	-0.008	0.267	-0.118	-0.263	-0.155	0.109	-0.006	-0.046	0.029	0.108	0.482
NCPPB 528T	8	-0.031	0.069	-0.002	0.09	-0.029	0.04	-0.185	0.145	-0.029	-0.084	0.061	0.079	0.617
NCPPB 528T	9	-0.032	0.016	-0.006	0.166	-0.083	0.077	0.126	0.164	0.17	0.159	0.049	0.112	0.458
NCPPB 1043	1	-1.778	-0.056	-0.084	0.004	-0.163	-0.129	-0.185	-0.176	-0.072	-0.137	-0.025	0.0003	0.492
NCPPB 1043	2	-1.684	0.035	-0.007	-0.007	-0.028	-0.125	0.051	-0.048	-0.064	-0.087	-0.06	-0.013	0.568
NCPPB 1043	3	-1.63	0.1	-0.022	-0.01	0.016	-0.05	0.108	0.014	-0.025	-0.036	0.026	0.02	0.623
NCPPB 1043	4	-1.619	0.057	0.01	0.233	-0.157	-0.002	0.324	0.044	0.036	-0.023	0.122	0.086	0.505
NCPPB 1043	5	-1.622	0.038	0.015	0.102	-0.037	-0.003	0.041	0.08	0.025	-0.043	0.111	0.086	0.402
NCPPB 1043	6	-1.623	0.097	0.017	0.095	0.006	-0.005	-0.068	0.103	-0.014	-0.072	0.104	0.066	0.492
NCPPB 1043	7	-0.081	-0.069	-0.002	0.177	0.166	-0.065	-0.085	-0.169	0.036	-0.033	-0.023	0.072	0.43
NCPPB 1043	8	0.052	-0.052	0.001	0.117	0.169	0.014	-0.019	-0.032	0.045	-0.081	-0.021	0.049	0.444
NCPPB 1043	9	0.178	0.093	-0.005	0.088	0.199	0.01	0.01	-0.013	0.05	0.163	0.062	0.065	0.476
NCPPB 1145	1	-0.085	-0.072	0.034	-0.082	-0.143	-0.153	-0.191	-0.158	-0.054	-0.041	-0.106	0.134	0.514
NCPPB 1145	2	0.023	0.008	0.056	0.024	-0.034	0.102	0.029	-0.031	0.03	-0.007	-0.048	0.084	0.637
NCPPB 1145	3	0.068	0.06	0.00085	0.02	-0.005	0.098	0.073	0.049	0.039	0.053	-0.024	0.147	0.536
NCPPB 1145	4	0.082	0.063	0.093	0.084	-0.148	0.099	0.051	0.153	0.039	0.063	0.041	0.092	0.749
NCPPB 1145	5	0.097	0.056	-0.00075	0.094	-0.056	-0.053	0.081	0.1	0.055	0.041	0.125	0.196	0.66
NCPPB 1145	6	0.059	0.042	0.069	0.086	-0.026	-0.112	0.01	0.05	0.031	0.002	0.132	0.222	0.409
NCPPB 1145	7	-0.262	-0.055	-0.005	0.143	0.123	-0.088	-0.076	-0.141	0.072	-0.074	-0.027	0.153	0.549
NCPPB 1145	8	-0.142	-0.028	0.122	0.108	0.12	-0.059	0.019	-0.076	0.131	0.083	0.062	0.103	0.604
NCPPB 1145	9	0.075	-0.103	0.02	0.092	0.085	-0.007	0.043	0.025	0.027	0.098	0.075	0.262	0.585
NCPPB 1685	1	-0.004	-0.225	-0.004	-0.002	-0.051	-0.235	-0.136	-0.146	-0.002	-0.057	-0.854	0.094	0.54
NCPPB 1685	2	-0.012	-0.222	0.011	0.014	-0.1	-0.191	-0.022	-0.054	-0.022	-0.00025	-0.833	0.06	0.759
NCPPB 1685	3	-0.009	-0.089	0.007	0.123	0.014	-0.094	-0.031	0.03	-0.035	-0.01	-0.82	0.084	0.113
NCPPB 1685	4	0.0001	0.016	0.036	-0.229	0.069	0.181	0.257	0.113	-0.015	0.09	0.081	0.051	1.121
NCPPB 1685	5	-0.009	0.037	0.001	-0.283	0.054	0.175	0.171	0.086	0.052	0.065	0.12	0.048	0.537
NCPPB 1685	6	0.005	-0.037	-0.00085	-0.268	-0.004	0.159	0.125	0.147	0.05	0.081	0.101	0.041	1.391
NCPPB 1685	7	-0.01	0.025	-0.003	-0.312	0.012	-0.312	-0.129	0.065	-0.011	-0.005	0.068	0.035	0.858
NCPPB 1685	8	0.002	0.01	0.017	-0.239	-0.068	-0.172	0.005	0.118	0.077	0.085	0.118	0.046	0.241
NCPPB 1685	9	-0.005	-0.027	-0.006	-0.31	-0.031	0.156	0.043	0.173	0.119	0.014	0.056	0.129	0.233
NCPPB 1711	1	-0.067	-0.069	-0.011	-0.038	-0.139	-0.14	-0.101	-0.061	-0.054	-0.054	-0.044	0.122	0.344
NCPPB 1711	2	0.071	0.012	-0.009	0.008	0.066	0.145	0.087	0.027	0.012	-0.045	0.013	0.092	0.433
NCPPB 1711	3	0.078	0.036	0.028	0.028	-0.021	0.106	0.166	-0.011	0.057	0.02	0.0001	0.131	0.396
NCPPB 1711	4	0.094	0.036	-0.001	-0.11	0.093	0.236	0.013	0.019	0.064	0.21	0.089	0.166	0.366
NCPPB 1711	5	0.089	0.012	0.005	-0.159	-0.093	0.103	0.023	0.059	0.032	0.023	0.072	0.165	0.32
NCPPB 1711	6	0.066	0.024	-0.005	-0.163	0.139	0.049	0.023	0.021	0.021	-0.048	0.055	0.114	0.308
NCPPB 1711	7	-0.085	-0.02	0.001	-0.128	0.119	0.01	0.097	0.053	-0.04	-0.13	-0.032	0.13	0.365
NCPPB 1711	8	-0.052	0.064	0.002	-0.195	0.048	0.012	0.065	0.05	-0.021	0.008	0.076	0.105	0.38
NCPPB 1711	9	0.041	-0.002	0.008	-0.22	0.022	0.008	0.035	0.065	0.055	0.007	0.043	0.11	0.411
NCPPB 3291	1	-0.08	-0.041	0.015	0.01	-0.153	-1.36	-0.072	0.151	-0.061	-0.03	0.001	0.118	0.365
NCPPB 3291	2	0.009	-0.001	-0.041	0.005	0.109	-1.127	-0.004	0.346	0.00065	-0.026	-0.004	0.054	0.455
NCPPB 3291	3	1.658	0.035	-0.035	0.112	-0.091	-1.081	0.065	0.534	0.024	0.007	-0.003	0.084	0.403
NCPPB 3291	4	0.067	0.02	-0.008	0.15	0.16	-1.054	0.123	0.369	0.046	0.127	0.011	0.151	0.393
NCPPB 3291	5	0.074	0.046	0.182	0.101	0.122	-1.169	0.107	0.049	0.049	0.031	0.002	0.16	0.381
NCPPB 3291	6	0.075	-0.04	-0.01	0.095	0.04	-1.205	-0.028	0.104	0.029	-0.023	-0.001	0.079	0.413
NCPPB 3291	7	-0.005	0.095	0.055	0.139	-0.148	0.033	-0.241	0.51	0.055	0.063	0.057	0.053	0.427
NCPPB 3291	8	-0.011	0.029	-0.008	0.078	-0.153	0.073	0.146	0.012	0.006	0.136	0.027	0.077	0.432
NCPPB 3291	9	-0.007	0.046	0.065	0.123	-0.025	-0.099	0.072	0.393	-0.019	0.033	-0.002	0.074	0.368
NCPPB 3927	1	-0.066	-0.009	0.003	-0.016	-0.18	-0.272	-0.067	0.292	-0.1	0.006	-0.003	0.114	0.264
NCPPB 3927	2	0.073	-0.004	-0.001	-0.003	-0.188	-0.087	-0.051	0.28	0.00015	-0.011	-0.004	0.072	0.225
NCPPB 3927	3	0.045	-0.009	0.08	0.034	-0.106	0.032	0.048	0.317	-0.009	-0.002	-0.003	0.063	0.184
NCPPB 3927	4	0.095	-0.004	-0.007	0.084	0.13	0.021	0.055	0.203	0.035	0.01	0.004	0.087	0.176
NCPPB 3927	5	0.054	-0.008	-0.01	0.063	0.062	-0.069	0.056	0.299	-0.00045	-0.004	0.03	0.102	0.117
NCPPB 3927	6	0.023	-0.005	0.025	0.089	0.052	-0.04	-0.021	0.311	0.039	0.006	0.003	0.056	0.174
NCPPB 3927	7	-0.00095	0.075	0.044	0.077	0.132	-0.033	-0.024	0.24	0.012	0.136	0.008	0.054	0.251
NCPPB 3927	8	0.009	0.114	-0.003	0.071	0.048	0.008	-0.04	0.312	0.086	0.033	0.005	0.06	0.209
NCPPB 3927	9	0.002	0.057	0.041	0.047	0.06	0.003	0.178	0.265	0.016	0.054	0.022	0.061	0.212
MEND-B-SU1	1	-0.116	-0.131	0.002	-0.08	-0.085	-0.238	-0.123	-0.107	-0.235	-0.186	0.026	0.019	0.214
MEND-B-SU1	2	0.103	-0.092	-0.004	-0.003	-0.044	-0.107	-0.024	0.023	-0.113	0.058	0.002	0.001	0.392
MEND-B-SU1	3	0.003	-0.029	0.561	0.035	0.066	0.065	0.056	0.024	-0.057	-0.051	0.008	0.016	0.281
MEND-B-SU1	4	-0.12	0.073	-0.001	0.077	0.057	0.221	0.064	-0.108	-0.182	0.143	0.056	0.006	0.356
MEND-B-SU1	5	-0.093	0.058	0.005	0.101	0.163	0.197	0.095	0.005	-0.099	0.161	0.014	0.052	0.347
MEND-B-SU1	6	-0.02	0.126	0.074	0.07	0.099	-0.164	0.161	-0.029	-0.09	0.036	-0.02	0.034	0.372
MEND-B-SU1	7	0.06	0.072	0.055	0.068	0.098	-0.045	0.175	0.106	0.098	-0.005	-0.018	0.03	0.236
MEND-B-SU1	8	0.132	-0.063	0.025	0.158	-0.156	0.183	-0.004	0.09	0.163	0.161	0.004	0.01	0.232
MEND-B-SU1	9	0.072	-0.014	-0.004	0.327	-0.022	0.182	0.027	0.033	0.108	-0.177	-0.002	0.016	0.277
HRIW 1279a	1	-0.002	-0.047	-0.043	0.027	-0.158	-0.077	0.016	-0.131	0.012	-0.04	0.04	0.192	0.824
HRIW 1279a	2	0.085	0.043	0.027	0.017	-0.053	0.12	0.12	0.274	0.089	0.127	0.081	0.197	0.672
HRIW 1279a	3	0.07	0.046	-0.005	0.014	-0.056	0.034	0.077	0.037	0.055	0.03	0.077	0.164	1.276
HRIW 1279a	4	-0.016	0.006	0.031	0.091	0.099	0.058	0.185	0.122	-0.065	-0.025	0.121	0.128	0.714
HRIW 1279a	5	-0.013	0.135	0.033	0.085	0.186	0.147	0.078	0.093	0.022	0.005	0.167	0.177	1999-01-01
HRIW 1279a	6	0.012	0.01	0.053	0.074	-0.146	-0.079	0.087	0.04	-0.017	0.077	0.166	0.2	0.578
HRIW 1279a	7	-0.064	-0.012	0.06	0.132	-0.067	0.044	-0.023	0.033	0.076	0.138	0.122	0.208	1.169
HRIW 1279a	8	-0.04	0.012	0.06	0.073	-0.003	0.075	-0.033	0.031	0.02	0.09	0.148	0.145	2.313
HRIW 1279a	9	-0.09	-0.022	0.034	0.101	0.137	0.001	-0.102	0.112	0.03	0.089	0.02	0.153	0.557
HRIW 3811	1	-0.088	0.062	-0.143	-0.077	-0.188	-0.028	0.037	0.15	-0.084	0.028	-0.058	0.155	0.322
HRIW 3811	2	0.032	0.129	-0.03	-0.055	-0.021	0.128	0.046	0.118	0.056	0.056	-0.035	0.152	0.633
HRIW 3811	3	0.087	0.059	-0.029	-0.032	0.112	0.086	0.027	0.041	0.035	0.074	0.007	0.255	0.753
HRIW 3811	4	0.151	0.118	0.096	0.189	-0.198	0.011	0.018	0.15	-0.05	0.058	0.06	0.188	0.743
HRIW 3811	5	0.065	0.192	0.068	0.328	0.045	0.131	0.121	0.118	-0.006	0.002	-0.0009	0.164	0.676
HRIW 3811	6	-0.013	0.023	0.065	0.232	0.063	-0.056	0.183	0.046	0.002	-0.003	0.048	0.267	0.673
HRIW 3811	7	-0.193	-0.124	0.072	0.166	0.018	0.046	-0.153	0.144	-0.203	0.08	0.046	0.201	0.471
HRIW 3811	8	-0.12	0.131	0.055	0.082	0.118	-0.00055	-0.092	0.157	-0.078	0.011	0.077	0.211	0.446
HRIW 3811	9	-0.048	-0.059	0.053	0.145	0.027	0.005	-0.052	0.112	-0.066	0.037	0.063	0.353	0.647
a MIC values of HRIW 3811

## Sheet: Supplementary Table 2
Supplementary Table 2. Presence of Xanthomonas campestris pv. campestris colonies on LA after the treatment by carvacrol, eugenol and thymol suspensions in 4 minimum inhibitory concentration (MIC), 2 MIC, MIC and 1/2 MIC gained for the strain HRIW 3811.
Strain	Carvacrol (0.078%)	Carvacrol (0.039%)	Carvacrol (0.0195%)	Carvacrol (0.0098%)	Eugenol (0.3125%)	Eugenol (0.156%)	Eugenol (0.078%)	Eugenol (0.039%)	Thymol (0.156%)	Thymol (0.078%)	Thymol (0.039%)	Thymol (0.0195%)
NCPPB 240	-	-	-	+	-	-	-	-	-	-	+	+
NCPPB 404	-	-	-	-	-	-	-	-	-	-	+	+
NCPPB 528T	-	-	-	+	-	-	-	+	-	-	+	+
NCPPB 1043	-	-	-	+	-	-	-	+	-	-	+	+
NCPPB 1145	-	-	-	+	-	-	-	-	-	-	+	+
NCPPB 1685	-	-	-	+	-	-	-	+	-	-	+	+
NCPPB 1711	-	-	-	+	-	-	-	-	-	-	-	+
NCPPB 3291	-	-	-	+	-	-	-	+	-	-	+	+
NCPPB 3927	-	-	-	+	-	-	-	+	-	-	+	+
MEND-B-SU1	-	-	-	+	-	-	-	-	-	-	-	+
HRIW 1279a	-	-	-	+	-	-	-	+	-	-	+	+
HRIW 3811	-	-	-	+	-	-	-	+	-	-	-	+

## Sheet: Supplementary Table 3
Supplementary Table 3. OD850 values observed for strains NCPPB 528T and HRIW 3811 for 48 h of carvarcol (C) and thymol (T) treatment by corresponding 1/2 MIC, MIC and MBC values.
Incubation time (h)	NCPPB 528T								WHRI 3811
	LB control	+ C 0.0049%	+ C 0.0098%	+ C 0.0195%	+ T 0.0195%	+ T 0.039%	+ T 0.078%		LB control	+ C 0.00975%	+ C 0.0195%	+ T 0.0195%	+ T 0.039%
0.18	-0.37	-0.15	-0.2	-0.18	-0.36	-0.4	-0.45		-0.25	-0.41	-0.18	-0.31	-0.18
0.35	-0.37	-0.15	-0.2	-0.18	-0.36	-0.4	-0.45		-0.25	-0.42	-0.18	-0.31	-0.18
0.52	-0.37	-0.15	-0.2	-0.18	-0.36	-0.4	-0.45		-0.25	-0.42	-0.18	-0.31	-0.18
0.69	-0.37	-0.15	-0.2	-0.18	-0.36	-0.4	-0.45		-0.25	-0.43	-0.18	-0.31	-0.18
0.85	-0.37	-0.15	-0.2	-0.18	-0.36	-0.4	-0.45		-0.25	-0.43	-0.18	-0.31	-0.18
1.02	-0.37	-0.15	-0.2	-0.18	-0.36	-0.4	-0.46		-0.25	-0.43	-0.18	-0.31	-0.18
1.19	-0.37	-0.16	-0.2	-0.18	-0.36	-0.4	-0.46		-0.25	-0.43	-0.18	-0.31	-0.18
1.36	-0.37	-0.16	-0.2	-0.18	-0.36	-0.4	-0.47		-0.25	-0.43	-0.18	-0.32	-0.18
1.53	-0.37	-0.16	-0.2	-0.18	-0.36	-0.4	-0.47		-0.25	-0.43	-0.18	-0.32	-0.18
1.7	-0.37	-0.16	-0.2	-0.18	-0.36	-0.4	-0.47		-0.25	-0.43	-0.18	-0.31	-0.18
1.87	-0.37	-0.16	-0.2	-0.18	-0.36	-0.4	-0.48		-0.25	-0.44	-0.18	-0.31	-0.18
2.03	-0.37	-0.16	-0.2	-0.18	-0.36	-0.4	-0.48		-0.25	-0.44	-0.18	-0.32	-0.18
2.2	-0.37	-0.16	-0.2	-0.18	-0.36	-0.4	-0.48		-0.25	-0.44	-0.18	-0.32	-0.18
2.37	-0.37	-0.16	-0.2	-0.18	-0.36	-0.4	-0.48		-0.25	-0.44	-0.18	-0.32	-0.18
2.54	-0.37	-0.16	-0.2	-0.18	-0.36	-0.4	-0.48		-0.25	-0.44	-0.18	-0.32	-0.18
2.71	-0.37	-0.16	-0.2	-0.18	-0.36	-0.4	-0.49		-0.25	-0.44	-0.18	-0.32	-0.18
2.88	-0.37	-0.16	-0.2	-0.18	-0.36	-0.4	-0.49		-0.25	-0.44	-0.18	-0.32	-0.18
3.05	-0.37	-0.16	-0.2	-0.18	-0.36	-0.4	-0.49		-0.25	-0.44	-0.18	-0.32	-0.18
3.21	-0.37	-0.16	-0.2	-0.18	-0.36	-0.4	-0.49		-0.25	-0.44	-0.18	-0.32	-0.18
3.38	-0.37	-0.16	-0.2	-0.18	-0.36	-0.4	-0.49		-0.25	-0.44	-0.18	-0.32	-0.18
3.55	-0.37	-0.16	-0.2	-0.18	-0.36	-0.4	-0.49		-0.25	-0.44	-0.18	-0.32	-0.18
3.72	-0.37	-0.16	-0.2	-0.18	-0.36	-0.4	-0.5		-0.25	-0.44	-0.18	-0.32	-0.18
3.89	-0.37	-0.16	-0.2	-0.18	-0.36	-0.4	-0.5		-0.25	-0.44	-0.18	-0.32	-0.18
4.06	-0.37	-0.16	-0.2	-0.19	-0.36	-0.4	-0.5		-0.25	-0.44	-0.19	-0.32	-0.19
4.23	-0.37	-0.16	-0.2	-0.19	-0.36	-0.4	-0.5		-0.25	-0.44	-0.19	-0.32	-0.19
4.4	-0.37	-0.16	-0.2	-0.19	-0.36	-0.4	-0.5		-0.25	-0.44	-0.19	-0.32	-0.19
4.56	-0.37	-0.16	-0.2	-0.18	-0.36	-0.4	-0.5		-0.25	-0.44	-0.18	-0.32	-0.18
4.73	-0.37	-0.16	-0.2	-0.18	-0.36	-0.4	-0.5		-0.25	-0.44	-0.18	-0.32	-0.18
4.9	-0.37	-0.16	-0.2	-0.19	-0.36	-0.4	-0.5		-0.25	-0.44	-0.19	-0.32	-0.19
5.07	-0.37	-0.16	-0.2	-0.19	-0.36	-0.4	-0.5		-0.25	-0.44	-0.19	-0.32	-0.19
5.24	-0.37	-0.16	-0.2	-0.19	-0.36	-0.4	-0.5		-0.25	-0.44	-0.19	-0.32	-0.19
5.41	-0.37	-0.16	-0.2	-0.19	-0.36	-0.4	-0.5		-0.25	-0.44	-0.19	-0.32	-0.19
5.58	-0.37	-0.16	-0.2	-0.18	-0.36	-0.4	-0.5		-0.25	-0.44	-0.18	-0.32	-0.18
5.74	-0.37	-0.16	-0.2	-0.18	-0.36	-0.4	-0.5		-0.25	-0.44	-0.18	-0.32	-0.18
5.91	-0.37	-0.16	-0.2	-0.19	-0.36	-0.4	-0.5		-0.25	-0.44	-0.19	-0.32	-0.19
6.08	-0.37	-0.16	-0.2	-0.19	-0.36	-0.4	-0.5		-0.25	-0.44	-0.19	-0.32	-0.19
6.25	-0.37	-0.16	-0.2	-0.19	-0.36	-0.4	-0.5		-0.25	-0.44	-0.19	-0.32	-0.19
6.42	-0.37	-0.16	-0.2	-0.19	-0.36	-0.4	-0.5		-0.25	-0.44	-0.19	-0.32	-0.19
6.59	-0.37	-0.16	-0.2	-0.19	-0.36	-0.4	-0.5		-0.25	-0.44	-0.19	-0.32	-0.19
6.76	-0.37	-0.16	-0.2	-0.18	-0.36	-0.4	-0.5		-0.25	-0.44	-0.18	-0.32	-0.18
6.92	-0.37	-0.16	-0.2	-0.19	-0.36	-0.4	-0.5		-0.25	-0.44	-0.19	-0.32	-0.19
7.09	-0.37	-0.15	-0.2	-0.19	-0.36	-0.4	-0.5		-0.25	-0.44	-0.19	-0.32	-0.19
7.26	-0.37	-0.15	-0.2	-0.19	-0.36	-0.4	-0.5		-0.25	-0.44	-0.19	-0.32	-0.19
7.43	-0.37	-0.15	-0.2	-0.19	-0.35	-0.4	-0.5		-0.25	-0.44	-0.19	-0.32	-0.19
7.6	-0.37	-0.16	-0.2	-0.19	-0.36	-0.4	-0.51		-0.25	-0.44	-0.19	-0.32	-0.19
7.77	-0.37	-0.16	-0.2	-0.19	-0.36	-0.4	-0.51		-0.25	-0.44	-0.19	-0.32	-0.19
7.94	-0.37	-0.16	-0.2	-0.19	-0.35	-0.4	-0.51		-0.25	-0.44	-0.19	-0.32	-0.19
8.1	-0.37	-0.15	-0.2	-0.19	-0.35	-0.4	-0.5		-0.25	-0.44	-0.19	-0.32	-0.19
8.27	-0.37	-0.15	-0.2	-0.19	-0.35	-0.4	-0.51		-0.25	-0.44	-0.19	-0.32	-0.19
8.44	-0.36	-0.15	-0.2	-0.19	-0.35	-0.4	-0.51		-0.25	-0.44	-0.19	-0.32	-0.19
8.61	-0.36	-0.15	-0.2	-0.19	-0.35	-0.4	-0.51		-0.25	-0.44	-0.19	-0.32	-0.19
8.78	-0.36	-0.15	-0.2	-0.19	-0.35	-0.4	-0.51		-0.25	-0.44	-0.19	-0.32	-0.19
8.95	-0.36	-0.15	-0.2	-0.19	-0.35	-0.4	-0.51		-0.25	-0.44	-0.19	-0.32	-0.19
9.12	-0.36	-0.15	-0.2	-0.19	-0.35	-0.4	-0.51		-0.25	-0.44	-0.19	-0.32	-0.19
9.28	-0.36	-0.15	-0.2	-0.19	-0.35	-0.4	-0.51		-0.25	-0.44	-0.19	-0.32	-0.19
9.45	-0.36	-0.15	-0.2	-0.19	-0.35	-0.4	-0.51		-0.24	-0.44	-0.19	-0.32	-0.19
9.62	-0.36	-0.15	-0.2	-0.19	-0.35	-0.4	-0.51		-0.24	-0.44	-0.19	-0.32	-0.19
9.79	-0.36	-0.15	-0.2	-0.19	-0.35	-0.4	-0.51		-0.24	-0.44	-0.19	-0.32	-0.19
9.96	-0.36	-0.15	-0.2	-0.19	-0.35	-0.4	-0.51		-0.24	-0.44	-0.19	-0.32	-0.19
10.13	-0.36	-0.15	-0.2	-0.19	-0.35	-0.4	-0.51		-0.24	-0.44	-0.19	-0.32	-0.19
10.3	-0.36	-0.15	-0.2	-0.19	-0.35	-0.4	-0.51		-0.24	-0.44	-0.19	-0.32	-0.19
10.46	-0.36	-0.15	-0.2	-0.19	-0.35	-0.4	-0.51		-0.24	-0.44	-0.19	-0.32	-0.19
10.63	-0.36	-0.15	-0.2	-0.19	-0.35	-0.4	-0.51		-0.24	-0.44	-0.19	-0.32	-0.19
10.8	-0.36	-0.15	-0.2	-0.19	-0.35	-0.4	-0.51		-0.24	-0.44	-0.19	-0.32	-0.19
10.97	-0.36	-0.15	-0.2	-0.19	-0.35	-0.4	-0.51		-0.24	-0.44	-0.19	-0.32	-0.19
11.14	-0.35	-0.15	-0.2	-0.19	-0.35	-0.4	-0.51		-0.24	-0.44	-0.19	-0.32	-0.19
11.31	-0.35	-0.15	-0.2	-0.19	-0.35	-0.4	-0.51		-0.23	-0.44	-0.19	-0.32	-0.19
11.48	-0.35	-0.15	-0.2	-0.19	-0.35	-0.4	-0.51		-0.23	-0.44	-0.19	-0.32	-0.19
11.65	-0.35	-0.15	-0.2	-0.19	-0.35	-0.4	-0.51		-0.23	-0.44	-0.19	-0.32	-0.19
11.81	-0.35	-0.15	-0.2	-0.19	-0.35	-0.4	-0.51		-0.23	-0.44	-0.19	-0.32	-0.19
11.98	-0.35	-0.15	-0.2	-0.19	-0.35	-0.41	-0.51		-0.23	-0.44	-0.19	-0.32	-0.19
12.15	-0.35	-0.15	-0.2	-0.19	-0.35	-0.4	-0.51		-0.22	-0.44	-0.19	-0.32	-0.19
12.32	-0.35	-0.15	-0.2	-0.19	-0.35	-0.4	-0.51		-0.22	-0.44	-0.19	-0.32	-0.19
12.49	-0.35	-0.15	-0.2	-0.19	-0.34	-0.4	-0.51		-0.22	-0.44	-0.19	-0.32	-0.19
12.66	-0.34	-0.15	-0.2	-0.19	-0.34	-0.4	-0.51		-0.22	-0.44	-0.19	-0.32	-0.19
12.83	-0.34	-0.15	-0.2	-0.19	-0.35	-0.4	-0.51		-0.22	-0.44	-0.19	-0.32	-0.19
12.99	-0.34	-0.15	-0.2	-0.19	-0.34	-0.4	-0.51		-0.21	-0.44	-0.19	-0.32	-0.19
13.16	-0.34	-0.15	-0.2	-0.19	-0.34	-0.41	-0.51		-0.21	-0.44	-0.19	-0.32	-0.19
13.33	-0.34	-0.15	-0.2	-0.19	-0.34	-0.4	-0.51		-0.21	-0.44	-0.19	-0.32	-0.19
13.5	-0.34	-0.15	-0.2	-0.19	-0.34	-0.41	-0.51		-0.2	-0.44	-0.19	-0.32	-0.19
13.67	-0.33	-0.15	-0.2	-0.19	-0.34	-0.4	-0.51		-0.2	-0.44	-0.19	-0.32	-0.19
13.84	-0.33	-0.15	-0.2	-0.19	-0.34	-0.4	-0.51		-0.2	-0.44	-0.19	-0.32	-0.19
14.01	-0.33	-0.15	-0.2	-0.19	-0.34	-0.41	-0.51		-0.19	-0.44	-0.19	-0.32	-0.19
14.17	-0.32	-0.15	-0.2	-0.19	-0.34	-0.41	-0.51		-0.18	-0.44	-0.19	-0.32	-0.19
14.34	-0.32	-0.15	-0.2	-0.19	-0.34	-0.4	-0.51		-0.18	-0.44	-0.19	-0.32	-0.19
14.51	-0.32	-0.15	-0.2	-0.19	-0.33	-0.4	-0.51		-0.18	-0.44	-0.19	-0.32	-0.19
14.68	-0.31	-0.15	-0.2	-0.19	-0.33	-0.4	-0.51		-0.17	-0.44	-0.19	-0.32	-0.19
14.85	-0.31	-0.15	-0.2	-0.19	-0.33	-0.4	-0.51		-0.16	-0.44	-0.19	-0.32	-0.19
15.02	-0.31	-0.14	-0.2	-0.19	-0.33	-0.4	-0.51		-0.16	-0.44	-0.19	-0.32	-0.19
15.19	-0.3	-0.15	-0.2	-0.19	-0.33	-0.41	-0.51		-0.15	-0.44	-0.19	-0.32	-0.19
15.35	-0.3	-0.15	-0.2	-0.19	-0.33	-0.4	-0.51		-0.14	-0.44	-0.19	-0.32	-0.19
15.52	-0.29	-0.14	-0.2	-0.19	-0.33	-0.4	-0.51		-0.14	-0.44	-0.19	-0.32	-0.19
15.69	-0.28	-0.15	-0.2	-0.19	-0.32	-0.4	-0.51		-0.13	-0.44	-0.19	-0.32	-0.19
15.86	-0.28	-0.15	-0.2	-0.19	-0.33	-0.41	-0.51		-0.12	-0.44	-0.19	-0.32	-0.19
16.03	-0.27	-0.14	-0.2	-0.19	-0.32	-0.41	-0.51		-0.12	-0.44	-0.19	-0.32	-0.19
16.2	-0.26	-0.14	-0.2	-0.19	-0.32	-0.41	-0.51		-0.1	-0.44	-0.19	-0.32	-0.19
16.37	-0.26	-0.14	-0.2	-0.19	-0.32	-0.4	-0.51		-0.1	-0.44	-0.19	-0.32	-0.19
16.53	-0.25	-0.14	-0.2	-0.19	-0.31	-0.4	-0.51		-0.08	-0.44	-0.19	-0.32	-0.19
16.7	-0.24	-0.14	-0.2	-0.19	-0.31	-0.41	-0.51		-0.07	-0.44	-0.19	-0.32	-0.19
16.87	-0.24	-0.14	-0.2	-0.19	-0.32	-0.41	-0.51		-0.07	-0.44	-0.19	-0.32	-0.19
17.04	-0.22	-0.14	-0.2	-0.19	-0.31	-0.41	-0.51		-0.06	-0.44	-0.19	-0.32	-0.19
17.21	-0.22	-0.14	-0.2	-0.19	-0.31	-0.41	-0.51		-0.04	-0.44	-0.19	-0.32	-0.19
17.38	-0.2	-0.14	-0.2	-0.19	-0.31	-0.41	-0.51		-0.03	-0.44	-0.19	-0.32	-0.19
17.55	-0.2	-0.14	-0.2	-0.19	-0.3	-0.41	-0.51		-0.03	-0.44	-0.19	-0.32	-0.19
17.71	-0.19	-0.14	-0.2	-0.19	-0.3	-0.41	-0.51		-0.01	-0.44	-0.19	-0.32	-0.19
17.88	-0.18	-0.14	-0.2	-0.19	-0.29	-0.41	-0.51		0	-0.44	-0.19	-0.32	-0.19
18.05	-0.17	-0.14	-0.2	-0.19	-0.29	-0.4	-0.51		0.01	-0.44	-0.19	-0.32	-0.19
18.22	-0.17	-0.14	-0.2	-0.19	-0.29	-0.41	-0.51		0.01	-0.44	-0.19	-0.32	-0.19
18.39	-0.15	-0.13	-0.2	-0.19	-0.29	-0.41	-0.51		0.02	-0.44	-0.19	-0.32	-0.19
18.56	-0.15	-0.13	-0.2	-0.19	-0.28	-0.41	-0.51		0.02	-0.43	-0.19	-0.32	-0.19
18.73	-0.14	-0.13	-0.2	-0.19	-0.28	-0.4	-0.51		0.04	-0.43	-0.19	-0.32	-0.19
18.9	-0.14	-0.13	-0.2	-0.19	-0.27	-0.4	-0.51		0.04	-0.43	-0.19	-0.32	-0.19
19.06	-0.12	-0.13	-0.2	-0.19	-0.27	-0.41	-0.51		0.05	-0.43	-0.19	-0.32	-0.19
19.23	-0.12	-0.13	-0.2	-0.19	-0.27	-0.4	-0.51		0.05	-0.43	-0.19	-0.32	-0.19
19.4	-0.1	-0.13	-0.2	-0.19	-0.26	-0.41	-0.51		0.06	-0.43	-0.19	-0.32	-0.19
19.57	-0.09	-0.13	-0.2	-0.19	-0.26	-0.4	-0.51		0.07	-0.43	-0.19	-0.32	-0.19
19.74	-0.09	-0.12	-0.2	-0.19	-0.25	-0.4	-0.51		0.08	-0.43	-0.19	-0.32	-0.19
19.91	-0.08	-0.13	-0.2	-0.19	-0.25	-0.4	-0.51		0.1	-0.43	-0.19	-0.32	-0.19
20.08	-0.07	-0.12	-0.2	-0.19	-0.24	-0.41	-0.51		0.1	-0.42	-0.19	-0.32	-0.19
20.24	-0.06	-0.12	-0.2	-0.19	-0.23	-0.41	-0.51		0.1	-0.42	-0.19	-0.32	-0.19
20.41	-0.05	-0.12	-0.2	-0.19	-0.23	-0.4	-0.51		0.12	-0.42	-0.19	-0.32	-0.19
20.58	-0.04	-0.12	-0.2	-0.19	-0.22	-0.41	-0.51		0.12	-0.41	-0.19	-0.32	-0.19
20.75	-0.03	-0.11	-0.2	-0.19	-0.22	-0.41	-0.51		0.13	-0.42	-0.19	-0.32	-0.19
20.92	-0.02	-0.12	-0.2	-0.19	-0.21	-0.41	-0.51		0.14	-0.4	-0.19	-0.32	-0.19
21.09	-0.01	-0.11	-0.2	-0.19	-0.2	-0.41	-0.51		0.14	-0.4	-0.19	-0.32	-0.19
21.26	-0.01	-0.11	-0.2	-0.19	-0.19	-0.4	-0.51		0.15	-0.4	-0.19	-0.32	-0.19
21.42	0	-0.11	-0.2	-0.19	-0.19	-0.41	-0.51		0.17	-0.38	-0.19	-0.32	-0.19
21.59	0	-0.11	-0.2	-0.19	-0.18	-0.4	-0.51		0.17	-0.39	-0.19	-0.32	-0.19
21.76	0.02	-0.1	-0.2	-0.19	-0.17	-0.41	-0.51		0.17	-0.38	-0.19	-0.32	-0.19
21.93	0.02	-0.1	-0.2	-0.19	-0.17	-0.41	-0.51		0.17	-0.37	-0.19	-0.32	-0.19
22.1	0.03	-0.1	-0.2	-0.19	-0.16	-0.4	-0.51		0.19	-0.33	-0.19	-0.32	-0.19
22.27	0.04	-0.1	-0.2	-0.19	-0.15	-0.41	-0.51		0.2	-0.35	-0.19	-0.31	-0.19
22.44	0.05	-0.09	-0.2	-0.19	-0.15	-0.4	-0.51		0.21	-0.33	-0.19	-0.31	-0.19
22.6	0.05	-0.09	-0.2	-0.19	-0.14	-0.41	-0.51		0.22	-0.32	-0.19	-0.32	-0.19
22.77	0.07	-0.09	-0.2	-0.19	-0.13	-0.41	-0.51		0.23	-0.26	-0.19	-0.31	-0.19
22.94	0.07	-0.08	-0.2	-0.19	-0.13	-0.41	-0.51		0.23	-0.29	-0.19	-0.31	-0.19
23.11	0.08	-0.08	-0.2	-0.19	-0.12	-0.41	-0.51		0.24	-0.25	-0.19	-0.31	-0.19
23.28	0.09	-0.07	-0.2	-0.19	-0.11	-0.41	-0.51		0.24	-0.22	-0.19	-0.31	-0.19
23.45	0.1	-0.07	-0.2	-0.19	-0.1	-0.41	-0.51		0.25	-0.22	-0.19	-0.31	-0.19
23.62	0.11	-0.07	-0.2	-0.19	-0.1	-0.41	-0.51		0.25	-0.16	-0.19	-0.31	-0.19
23.78	0.12	-0.06	-0.2	-0.19	-0.09	-0.41	-0.51		0.28	-0.17	-0.19	-0.31	-0.19
23.95	0.12	-0.05	-0.2	-0.19	-0.09	-0.4	-0.51		0.27	-0.15	-0.19	-0.31	-0.19
24.12	0.13	-0.05	-0.2	-0.19	-0.08	-0.41	-0.51		0.3	-0.11	-0.19	-0.31	-0.19
24.29	0.14	-0.04	-0.2	-0.19	-0.07	-0.41	-0.51		0.31	-0.1	-0.19	-0.31	-0.19
24.46	0.15	-0.03	-0.2	-0.19	-0.07	-0.41	-0.51		0.31	-0.08	-0.19	-0.31	-0.19
24.63	0.16	-0.03	-0.2	-0.19	-0.06	-0.41	-0.51		0.31	-0.05	-0.19	-0.31	-0.19
24.8	0.16	-0.02	-0.2	-0.19	-0.05	-0.41	-0.51		0.31	-0.04	-0.19	-0.31	-0.19
24.96	0.18	-0.01	-0.2	-0.19	-0.05	-0.41	-0.51		0.32	-0.01	-0.19	-0.31	-0.19
25.13	0.19	0	-0.2	-0.19	-0.04	-0.41	-0.51		0.34	0.01	-0.19	-0.31	-0.19
25.3	0.19	0.02	-0.2	-0.19	-0.03	-0.41	-0.51		0.33	0.01	-0.19	-0.31	-0.19
25.47	0.2	0.01	-0.21	-0.19	-0.03	-0.41	-0.51		0.34	0.04	-0.19	-0.31	-0.19
25.64	0.2	0.04	-0.21	-0.19	-0.02	-0.41	-0.51		0.35	0.09	-0.19	-0.31	-0.19
25.81	0.22	0.05	-0.2	-0.19	-0.01	-0.41	-0.51		0.36	0.09	-0.19	-0.3	-0.19
25.98	0.22	0.04	-0.2	-0.19	-0.01	-0.41	-0.51		0.36	0.13	-0.19	-0.3	-0.19
26.15	0.23	0.06	-0.21	-0.19	0	-0.4	-0.51		0.37	0.13	-0.19	-0.31	-0.19
26.31	0.24	0.08	-0.2	-0.19	0	-0.41	-0.51		0.38	0.15	-0.19	-0.3	-0.19
26.48	0.24	0.1	-0.2	-0.19	0.01	-0.41	-0.51		0.38	0.14	-0.19	-0.3	-0.19
26.65	0.26	0.1	-0.21	-0.19	0.02	-0.41	-0.51		0.38	0.19	-0.19	-0.3	-0.19
26.82	0.27	0.12	-0.2	-0.19	0.02	-0.41	-0.51		0.38	0.17	-0.19	-0.3	-0.19
26.99	0.27	0.13	-0.2	-0.19	0.03	-0.41	-0.51		0.4	0.21	-0.19	-0.3	-0.19
27.16	0.28	0.16	-0.2	-0.19	0.04	-0.41	-0.51		0.41	0.23	-0.19	-0.3	-0.19
27.33	0.29	0.18	-0.2	-0.19	0.04	-0.4	-0.51		0.4	0.24	-0.19	-0.3	-0.19
27.49	0.29	0.17	-0.21	-0.19	0.05	-0.41	-0.51		0.41	0.28	-0.19	-0.29	-0.19
27.66	0.3	0.19	-0.21	-0.19	0.05	-0.4	-0.51		0.39	0.28	-0.19	-0.29	-0.19
27.83	0.31	0.18	-0.2	-0.19	0.06	-0.41	-0.51		0.42	0.33	-0.19	-0.29	-0.19
28.00	0.31	0.2	-0.21	-0.19	0.06	-0.41	-0.51		0.43	0.35	-0.19	-0.29	-0.19
28.17	0.32	0.23	-0.21	-0.19	0.07	-0.41	-0.51		0.43	0.35	-0.19	-0.29	-0.19
28.34	0.34	0.22	-0.2	-0.19	0.08	-0.41	-0.51		0.44	0.39	-0.19	-0.29	-0.19
28.51	0.35	0.25	-0.21	-0.19	0.09	-0.41	-0.51		0.45	0.4	-0.19	-0.28	-0.19
28.67	0.36	0.25	-0.21	-0.19	0.09	-0.41	-0.51		0.46	0.46	-0.19	-0.28	-0.19
28.84	0.36	0.3	-0.21	-0.19	0.1	-0.41	-0.51		0.46	0.48	-0.19	-0.28	-0.19
29.01	0.37	0.28	-0.2	-0.19	0.1	-0.41	-0.51		0.47	0.53	-0.19	-0.28	-0.19
29.18	0.38	0.32	-0.21	-0.19	0.11	-0.4	-0.51		0.49	0.54	-0.19	-0.28	-0.19
29.35	0.39	0.3	-0.2	-0.19	0.12	-0.41	-0.51		0.48	0.54	-0.19	-0.27	-0.19
29.52	0.4	0.34	-0.21	-0.19	0.13	-0.41	-0.51		0.48	0.54	-0.19	-0.27	-0.19
29.69	0.4	0.34	-0.21	-0.19	0.13	-0.41	-0.51		0.5	0.51	-0.19	-0.27	-0.19
29.85	0.42	0.37	-0.21	-0.19	0.14	-0.41	-0.51		0.5	0.67	-0.19	-0.27	-0.19
30.02	0.42	0.37	-0.21	-0.19	0.14	-0.41	-0.51		0.52	0.66	-0.19	-0.26	-0.19
30.19	0.42	0.39	-0.21	-0.19	0.15	-0.41	-0.51		0.53	0.62	-0.19	-0.26	-0.19
30.36	0.44	0.42	-0.21	-0.19	0.16	-0.41	-0.51		0.51	0.69	-0.19	-0.25	-0.19
30.53	0.45	0.41	-0.21	-0.19	0.17	-0.41	-0.51		0.53	0.7	-0.19	-0.25	-0.19
30.7	0.45	0.42	-0.21	-0.19	0.17	-0.41	-0.51		0.55	0.72	-0.19	-0.25	-0.19
30.87	0.45	0.44	-0.21	-0.19	0.18	-0.41	-0.51		0.56	0.69	-0.19	-0.25	-0.19
31.03	0.46	0.48	-0.21	-0.19	0.18	-0.41	-0.51		0.56	0.66	-0.19	-0.24	-0.19
31.2	0.47	0.46	-0.21	-0.19	0.19	-0.41	-0.51		0.57	0.7	-0.19	-0.24	-0.19
31.37	0.48	0.44	-0.21	-0.19	0.2	-0.41	-0.51		0.57	0.63	-0.19	-0.23	-0.19
31.54	0.49	0.48	-0.21	-0.19	0.21	-0.41	-0.51		0.57	0.72	-0.19	-0.23	-0.19
31.71	0.48	0.53	-0.21	-0.19	0.21	-0.41	-0.51		0.6	0.67	-0.19	-0.22	-0.19
31.88	0.5	0.55	-0.21	-0.19	0.22	-0.41	-0.51		0.61	0.66	-0.19	-0.22	-0.19
32.05	0.5	0.58	-0.21	-0.19	0.23	-0.41	-0.51		0.6	0.67	-0.19	-0.22	-0.19
32.21	0.51	0.47	-0.21	-0.19	0.23	-0.41	-0.51		0.61	0.69	-0.19	-0.21	-0.19
32.38	0.51	0.55	-0.21	-0.19	0.23	-0.41	-0.51		0.62	0.68	-0.19	-0.21	-0.19
32.55	0.52	0.63	-0.21	-0.19	0.24	-0.41	-0.51		0.62	0.72	-0.19	-0.21	-0.19
32.72	0.53	0.64	-0.21	-0.19	0.25	-0.41	-0.51		0.62	0.67	-0.19	-0.2	-0.19
32.89	0.54	0.67	-0.21	-0.19	0.26	-0.41	-0.51		0.65	0.7	-0.19	-0.2	-0.19
33.06	0.54	0.63	-0.21	-0.19	0.26	-0.41	-0.51		0.65	0.72	-0.19	-0.19	-0.19
33.23	0.53	0.64	-0.21	-0.19	0.27	-0.4	-0.51		0.65	0.69	-0.19	-0.19	-0.19
33.4	0.56	0.62	-0.21	-0.19	0.28	-0.41	-0.51		0.66	0.7	-0.19	-0.18	-0.19
33.56	0.54	0.67	-0.21	-0.19	0.29	-0.41	-0.51		0.65	0.71	-0.19	-0.18	-0.19
33.73	0.57	0.68	-0.21	-0.19	0.3	-0.41	-0.51		0.67	0.72	-0.19	-0.17	-0.19
33.9	0.57	0.67	-0.21	-0.19	0.3	-0.41	-0.51		0.69	0.73	-0.19	-0.17	-0.19
34.07	0.57	0.71	-0.21	-0.19	0.3	-0.41	-0.51		0.69	0.76	-0.19	-0.16	-0.19
34.24	0.57	0.66	-0.21	-0.19	0.31	-0.41	-0.51		0.7	0.69	-0.19	-0.15	-0.19
34.41	0.57	0.76	-0.21	-0.19	0.32	-0.41	-0.51		0.69	0.71	-0.19	-0.15	-0.19
34.58	0.59	0.72	-0.21	-0.19	0.32	-0.41	-0.51		0.7	0.73	-0.19	-0.14	-0.19
34.74	0.59	0.75	-0.21	-0.19	0.34	-0.41	-0.51		0.73	0.73	-0.19	-0.13	-0.19
34.91	0.59	0.75	-0.21	-0.19	0.34	-0.41	-0.51		0.72	0.74	-0.19	-0.12	-0.19
35.08	0.6	0.74	-0.21	-0.19	0.35	-0.41	-0.51		0.74	0.73	-0.19	-0.12	-0.19
35.25	0.59	0.79	-0.21	-0.19	0.35	-0.41	-0.51		0.72	0.77	-0.19	-0.11	-0.19
35.42	0.6	0.84	-0.21	-0.19	0.35	-0.41	-0.51		0.76	0.76	-0.19	-0.11	-0.19
35.59	0.61	0.77	-0.21	-0.19	0.36	-0.41	-0.51		0.76	0.76	-0.19	-0.1	-0.19
35.76	0.61	0.84	-0.21	-0.19	0.37	-0.41	-0.51		0.77	0.78	-0.19	-0.1	-0.19
35.92	0.6	0.92	-0.21	-0.19	0.38	-0.41	-0.51		0.77	0.74	-0.19	-0.09	-0.19
36.09	0.63	0.77	-0.21	-0.19	0.38	-0.41	-0.51		0.76	0.75	-0.19	-0.08	-0.19
36.26	0.62	0.93	-0.21	-0.19	0.39	-0.41	-0.51		0.78	0.79	-0.19	-0.07	-0.19
36.43	0.62	0.91	-0.21	-0.19	0.39	-0.41	-0.51		0.78	0.76	-0.19	-0.07	-0.19
36.6	0.63	0.98	-0.21	-0.19	0.4	-0.41	-0.51		0.82	0.77	-0.19	-0.07	-0.19
36.77	0.64	1.02	-0.21	-0.19	0.4	-0.41	-0.51		0.82	0.79	-0.19	-0.06	-0.19
36.94	0.64	0.97	-0.21	-0.19	0.41	-0.41	-0.51		0.81	0.78	-0.19	-0.05	-0.19
37.1	0.65	0.95	-0.21	-0.19	0.41	-0.41	-0.51		0.83	0.82	-0.19	-0.05	-0.19
37.27	0.65	0.97	-0.21	-0.19	0.42	-0.41	-0.51		0.84	0.79	-0.19	-0.05	-0.19
37.44	0.66	1.03	-0.21	-0.19	0.41	-0.41	-0.51		0.84	0.78	-0.19	-0.03	-0.19
37.61	0.66	0.93	-0.21	-0.19	0.43	-0.41	-0.51		0.83	0.8	-0.19	-0.03	-0.19
37.78	0.67	1.02	-0.21	-0.19	0.43	-0.41	-0.51		0.86	0.8	-0.19	-0.02	-0.19
37.95	0.67	0.94	-0.21	-0.19	0.44	-0.41	-0.51		0.86	0.81	-0.19	-0.02	-0.19
38.12	0.68	0.95	-0.21	-0.19	0.44	-0.41	-0.51		0.88	0.83	-0.19	-0.01	-0.19
38.28	0.67	1.02	-0.21	-0.19	0.44	-0.41	-0.51		0.88	0.82	-0.19	-0.01	-0.19
38.45	0.68	0.97	-0.21	-0.19	0.44	-0.41	-0.51		0.89	0.82	-0.19	0	-0.19
38.62	0.69	0.97	-0.21	-0.19	0.45	-0.41	-0.51		0.9	0.81	-0.19	0.01	-0.19
38.79	0.7	1.08	-0.21	-0.19	0.46	-0.41	-0.51		0.91	0.85	-0.19	0.01	-0.19
38.96	0.69	0.92	-0.21	-0.19	0.46	-0.41	-0.51		0.93	0.85	-0.19	0.01	-0.19
39.13	0.71	0.97	-0.21	-0.19	0.46	-0.41	-0.51		0.93	0.86	-0.19	0.02	-0.19
39.3	0.7	0.94	-0.21	-0.19	0.47	-0.41	-0.51		0.95	0.84	-0.19	0.03	-0.19
39.46	0.72	0.9	-0.21	-0.19	0.47	-0.41	-0.51		0.93	0.84	-0.19	0.03	-0.19
39.63	0.72	0.99	-0.21	-0.19	0.48	-0.41	-0.51		0.97	0.86	-0.19	0.04	-0.19
39.8	0.73	0.94	-0.21	-0.19	0.48	-0.41	-0.51		0.95	0.84	-0.19	0.04	-0.19
39.97	0.74	0.98	-0.21	-0.19	0.49	-0.41	-0.51		0.96	0.86	-0.19	0.05	-0.19
40.14	0.74	0.99	-0.21	-0.19	0.49	-0.41	-0.51		0.98	0.84	-0.19	0.05	-0.19
40.31	0.75	0.97	-0.21	-0.19	0.5	-0.41	-0.51		0.98	0.89	-0.19	0.06	-0.19
40.48	0.74	0.95	-0.21	-0.19	0.5	-0.41	-0.51		0.99	0.85	-0.19	0.07	-0.19
40.65	0.76	0.98	-0.21	-0.19	0.5	-0.41	-0.51		0.99	0.89	-0.19	0.06	-0.19
40.81	0.76	1.03	-0.21	-0.19	0.5	-0.41	-0.51		1	0.91	-0.19	0.08	-0.19
40.98	0.75	0.98	-0.21	-0.19	0.51	-0.41	-0.51		1	0.88	-0.19	0.09	-0.19
41.15	0.77	0.94	-0.21	-0.19	0.51	-0.41	-0.51		1.02	0.9	-0.19	0.09	-0.19
41.32	0.77	1.07	-0.21	-0.19	0.52	-0.41	-0.51		1.01	0.92	-0.19	0.09	-0.19
41.49	0.79	0.91	-0.21	-0.19	0.52	-0.41	-0.51		1.04	0.93	-0.19	0.1	-0.19
41.66	0.78	0.96	-0.21	-0.19	0.52	-0.41	-0.51		1.06	0.89	-0.19	0.1	-0.19
41.83	0.8	0.99	-0.21	-0.19	0.53	-0.41	-0.51		1.05	0.89	-0.19	0.11	-0.19
41.99	0.8	1.07	-0.21	-0.19	0.53	-0.41	-0.51		1.06	0.94	-0.19	0.11	-0.19
42.16	0.81	1.01	-0.21	-0.19	0.54	-0.41	-0.51		1.07	0.96	-0.19	0.12	-0.19
42.33	0.81	1.03	-0.21	-0.19	0.54	-0.41	-0.51		1.08	0.92	-0.19	0.14	-0.19
42.5	0.82	0.99	-0.21	-0.19	0.55	-0.41	-0.51		1.08	0.91	-0.19	0.14	-0.19
42.67	0.82	0.97	-0.21	-0.19	0.55	-0.41	-0.51		1.06	0.97	-0.19	0.14	-0.19
42.84	0.82	1.01	-0.21	-0.19	0.55	-0.41	-0.51		1.09	0.96	-0.19	0.15	-0.19
43.01	0.82	0.95	-0.21	-0.19	0.56	-0.41	-0.51		1.11	0.95	-0.19	0.16	-0.19
43.17	0.84	1	-0.21	-0.19	0.57	-0.41	-0.51		1.11	0.98	-0.19	0.16	-0.19
43.34	0.82	1	-0.21	-0.19	0.56	-0.41	-0.51		1.12	0.95	-0.19	0.18	-0.19
43.51	0.83	1.05	-0.21	-0.19	0.58	-0.41	-0.51		1.13	0.94	-0.19	0.18	-0.19
43.68	0.83	0.96	-0.21	-0.19	0.57	-0.41	-0.51		1.11	0.96	-0.19	0.19	-0.19
43.85	0.86	0.99	-0.21	-0.19	0.57	-0.41	-0.51		1.14	0.99	-0.19	0.2	-0.19
44.02	0.86	0.99	-0.21	-0.19	0.58	-0.41	-0.51		1.12	0.97	-0.19	0.21	-0.19
44.19	0.85	1	-0.21	-0.19	0.59	-0.41	-0.51		1.15	0.96	-0.19	0.21	-0.19
44.35	0.86	0.95	-0.21	-0.19	0.59	-0.41	-0.51		1.17	0.99	-0.19	0.22	-0.19
44.52	0.86	1.04	-0.21	-0.19	0.6	-0.41	-0.51		1.17	1	-0.19	0.24	-0.19
44.69	0.86	1.09	-0.21	-0.19	0.6	-0.41	-0.51		1.18	1	-0.19	0.24	-0.19
44.86	0.88	1	-0.21	-0.19	0.6	-0.41	-0.51		1.16	1.01	-0.19	0.25	-0.19
45.03	0.88	1.03	-0.21	-0.19	0.61	-0.41	-0.51		1.21	1.02	-0.19	0.26	-0.19
45.2	0.89	1.06	-0.21	-0.19	0.61	-0.41	-0.51		1.21	0.98	-0.19	0.27	-0.19
45.37	0.9	1.01	-0.21	-0.19	0.62	-0.41	-0.51		1.22	1	-0.19	0.28	-0.19
45.53	0.9	1.01	-0.21	-0.19	0.62	-0.41	-0.51		1.2	0.99	-0.19	0.29	-0.19
45.7	0.91	1.03	-0.21	-0.19	0.63	-0.41	-0.51		1.23	1	-0.19	0.29	-0.19
45.87	0.92	1.04	-0.21	-0.19	0.64	-0.41	-0.51		1.24	1.03	-0.19	0.3	-0.19
46.04	0.91	1.07	-0.21	-0.19	0.64	-0.41	-0.51		1.21	1.01	-0.19	0.31	-0.19
46.21	0.92	1.01	-0.21	-0.19	0.65	-0.41	-0.51		1.22	1.04	-0.19	0.31	-0.19
46.38	0.9	0.94	-0.21	-0.19	0.66	-0.41	-0.51		1.27	1.06	-0.19	0.31	-0.19
46.55	0.93	1.11	-0.21	-0.19	0.66	-0.41	-0.51		1.28	1.05	-0.19	0.33	-0.19
46.72	0.93	1.12	-0.21	-0.19	0.65	-0.41	-0.51		1.25	1.02	-0.19	0.33	-0.19
46.88	0.94	1.03	-0.21	-0.19	0.66	-0.41	-0.51		1.29	1.01	-0.19	0.34	-0.19
47.05	0.93	0.97	-0.21	-0.19	0.67	-0.41	-0.51		1.29	1.04	-0.19	0.34	-0.19
47.22	0.95	0.94	-0.21	-0.19	0.66	-0.41	-0.51		1.27	1.06	-0.19	0.34	-0.19
47.39	0.95	0.93	-0.21	-0.19	0.67	-0.41	-0.51		1.27	1.08	-0.19	0.35	-0.19
47.56	0.94	0.98	-0.21	-0.19	0.68	-0.41	-0.51		1.28	1.09	-0.19	0.35	-0.19
47.73	0.95	1.12	-0.21	-0.19	0.68	-0.41	-0.51		1.31	1.07	-0.19	0.36	-0.19
47.9	0.96	1.13	-0.21	-0.19	0.67	-0.41	-0.51		1.31	1.07	-0.19	0.37	-0.19
48.06	0.97	1.04	-0.21	-0.19	0.69	-0.41	-0.51		1.3	1.07	-0.19	0.37	-0.19
